# Supplementary material for: Nanoscale dihydroartemisinin@zeolitic imidazolate frameworks for enhanced antigiardial activity and mechanism analysis
Source: Front Vet Sci. 2024 May 1;11:1364287. doi: 10.3389/fvets.2024.1364287 (PMC11094645; doi:10.3389/fvets.2024.1364287)
Supplement: Supplementary file 1 [file Table_1.xlsx]

## Sheet: Sheet1
Table S1. Sequences of primers for qRT-PCR.
NO	Gene Symbol	Forward primer(5->3)	Reverse primer(5->3)
1	Cwp2	GAGCAGTTCACGGCGATGTTCC	GTTCATGTTCGACTCGGCCTCTG
2	actin	GCGCCATTCTCTTGATATTCT	CAAGACCATTCAGAAGTGTGAC
3	HSP70	GGCGAGTATGCGGAGATCTT	GGTTTCGTTGGGTCTATTAATCTG
4	α-TUBULIN	GCACTCGATGCTTGAGCACTCC	CAGGCGGTTGAGGTTCGTGTATG
5	β-TUBULIN	GAGCAGTTCACGGCGATGTTCC	GTTCATGTTCGACTCGGCCTCTG
6	GAPDH	AAATCTAAAATGCCTATTCGCCTCG	CACAGTCCGTGAAGGGGTCGT
7	β-actin	CCGATAGAGCATGGACAGATAA	TGCTCGCAGCTCATTGAA
8	hgsA	GCTCAGTGTGCTCAGTAAG	TGCCTGTTTGACTCGAAAG
9	Gnpnat	TCGTGAATCCCATGTCGC	TTTGCTGAGAGTCCGGTG
10	sac1	ATCTCGTGCTGCATTTACT	ATGGGTGGCTTCTGTGATA
11	agpat9l	GGATGCTTGGACCCTGTA	CTTAGCTCCTTCGTCGTAAATG
12	Nthl1	TAGCGGGAACTGGTCATTG	TCTTCTGCTTCACGCTTACT
13	hspB	CTCAGCAAGAACGTCAACC	AAGCAGGATGTCGTTGATT
14	DDB_G0267588	ATCCATCAGCTCAAGGCA	GTCCGTGAGACCCAAGAGTA
